# Supplementary material for: At a crossroads: Genetic lineages and dispersal routes of Morimusasper (Sulzer, 1776) s.l. (Coleoptera, Cerambycidae) in Bulgaria
Source: Biodivers Data J. 2024 Feb 5;12:e116619. doi: 10.3897/BDJ.12.e116619 (PMC10862347; doi:10.3897/BDJ.12.e116619)
Supplement: Supplementary material 1 — Detailed sample information [file bdj-12-e116619-s001.xlsx]

## Sheet: Sheet1
Source	Voucher	Species	Country	Locality	Latitude	Longitude	COI Accession number GenBank	ITS2 accession number GenBank	COI_Lineage (Solano et al. 2013)	COI_Haplotype	ITS2 Genotype (Solano et al. 2013)	COI_haplotype identical with those from previous studies (Solano et al. 2013, Gojković et al. 2022)
Own data	Masp01	Morimus asper funereus	Bulgaria	E Rhodope Mts., above Mezek vill.	41.7178	26.0628	OR827907	OR844461	L3	Bal04	MoriTS2(1a)
Own data	Masp02	Morimus asper funereus	Bulgaria	Shumensko plateau, Shumen City	43.2558	26.8845	OR827908	OR844462	L3	Bal05	MoriTS2(1a)	Ser_09-Serbia, Mor_23-Croatia, Zara, Velebit Mts
Own data	Masp03	Morimus asper funereus	Bulgaria	Osogovo Mts.	42.1867	22.6355	OR827909	OR844463	L3	Bal06	MoriTS2(1a)
Own data	Masp04	Morimus asper funereus	Bulgaria	W Stara planina Mts., Dragoil vill.	42.9506	22.8675	OR827910	OR844464	L3	Bal07	MoriTS2(1a)	Ser_12 - Serbia
Own data	Masp05	Morimus asper funereus	Bulgaria	Osogovo Mts.	42.1867	22.6355	OR827911	OR844465	L3	Bal08	MoriTS2(1a)
Own data	Masp06	Morimus asper funereus	Albania	Munella Mt., above Kimez Village	41.971	20.0686	OR827912	OR844466	L3	Bal09	MoriTS2(1b)
Own data	Masp07	Morimus asper funereus	Albania	Munella Mt., above Kimez Village	41.953	20.1028	OR827913	OR844467	Lb/HgA	Bal19	MoriTS2(1b)
Own data	Masp08	Morimus asper funereus	Bulgaria	Shumensko plateau, Shumen City	43.2558	26.8845	OR827914	OR844468	L3	Bal05	MoriTS2(1a)	Ser_09-Serbia, Mor_23-Croatia, Zara, Velebit Mts
Own data	Masp09	Morimus asper funereus	Bulgaria	S Pirin Mts., Kalimantsi vill.	41.463	23.487	OR827915	OR844469	L3	Bal07	MoriTS2(1a)	Ser_12 - Serbia
Own data	Masp10	Morimus asper funereus	Bulgaria	SW Pirin Mts., foothills, Melnik Town	41.5195	23.4064	OR827916	OR844470	L2	Bal01	MoriTS2(1a)
Own data	Masp11	Morimus asper funereus	Bulgaria	Lozenska Mts., Monastery of St. Spas	42.5854	23.5165	OR827917		L3	Bal06
Own data	Masp12	Morimus asper funereus	Bulgaria	Lozenska Mts., Monastery of St. Spas	42.5854	23.5165	OR827918	OR844471	L3	Bal10	MoriTS2(1a)
Own data	Masp13	Morimus verecundus bulgaricus	Bulgaria	N Black Sea coast, Balchik Town, Botanical Garden	43.4057	28.1459	OR827919	OR844472	L2	Bal02	Masp13i	Ser_04-Serbia
Own data	Masp14	Morimus asper funereus	Bulgaria	Rila Mts., foothills, Resilovo vill. Monastery	42.2646	23.2111	OR827920	OR844473	L3	Bal06	MoriTS2(1a)
Own data	Masp15	Morimus asper funereus	Bulgaria	N Black Sea coast, Baltata Nature Reserve, near Albena	43.3643	28.0629	OR827921	OR844474	L2	Bal03	MoriTS2(1a)	Mor_07-Turkey, Black Sea Region, Bolu Daglari pass; Dozce province, Bolu Daglari; Sinop vilayet, Kiire Daglari
Own data	Masp16	Morimus asper funereus	Bulgaria	E Rhodope Mts. Malko Gradishte vill.	41.7434	25.9814	OR827922	OR844475	L3	Bal11	MoriTS2(1a)
Own data	Masp18	Morimus asper funereus	Bulgaria	W Rhodope Mts., Pravdolub vill.	41.5751	25.1713	OR827923		L3	Bal11
Own data	Masp19	Morimus asper funereus	Bulgaria	Lozenska Mts.	42.5854	23.5165	OR827924	OR844476	L3	Bal12	MoriTS2(1a)
Own data	Masp20	Morimus asper funereus	Bulgaria	W Rhodope Mts., Temenuga vill.	41.5121	25.1589	OR827925	OR844477	L3	Bal11	MoriTS2(1a)
Own data	Masp21	Morimus asper funereus	Bulgaria	Lozenska Mts., under Monastery of St. Spas	42.5854	23.5165	OR827926	OR844478	L3	Bal06	MoriTS2(1a)
Own data	Masp22	Morimus asper funereus	Bulgaria	W Rhodope Mts., foothills, Asen's fortress	41.997	24.8433	OR827927	OR844479	L3	Bal05	MoriTS2(1a)	Ser_09-Serbia, Mor_23-Croatia, Zara, Velebit Mts
Own data	Masp24	Morimus asper funereus	Bulgaria	C Stara planina Mts., foothills, Kalofer Town	42.6596	24.9602	OR827928	OR844480	L3	Bal13	MoriTS2(1a)
Own data	Masp26	Morimus asper funereus	Bulgaria	Belasitsa Mts., above Kamena vill.	41.3417	23.0803	OR827929		L3	Bal05		Ser_09-Serbia, Mor_23-Croatia, Zara, Velebit Mts
Own data	Masp27	Morimus asper funereus	Bulgaria	W Predbalkan, Karlukovo vill.	43.1837	24.0702	OR827930		L3	Bal14
Own data	Masp28	Morimus asper funereus	Bulgaria	Sredna gora Mts., Bratan hut	42.5048	25.153	OR827931		L3	Bal13
Own data	Masp29	Morimus asper funereus	Bulgaria	Ograzhden Mts., Dragush vill.	41.4836	23.0959	OR827932		L3	Bal06
Own data	Masp31	Morimus asper funereus	Bulgaria	E Stara Plania Mts., foothills, Sotirya vill.	42.712	26.3967	OR827933		L3	Bal05		Ser_09-Serbia, Mor_23-Croatia, Zara, Velebit Mts
Own data	Masp32	Morimus asper funereus	Bulgaria	Greben Mt., Vrabcha vill.	42.8629	22.6962	OR827934		L3	Bal06
Own data	Masp33	Morimus asper funereus	Bulgaria	E Rhodope Mts., Medven vill.	42.8511	26.5524	OR827935		L3	Bal05		Ser_09-Serbia, Mor_23-Croatia, Zara, Velebit Mts
Own data	Masp34	Morimus orientalis	Bulgaria	Strandzha Mts., Kachul vill.	42.0242	27.6238	OR827936	OR844481	Str	Bal22	MoriTS2(1a)
Own data	Masp36	Morimus asper funereus	Bulgaria	Danube, Belene Isl.	43.6698	25.1578	OR827937		L3	Bal05		Ser_09-Serbia, Mor_23-Croatia, Zara, Velebit Mts
Own data	Masp37	Morimus asper funereus	Bulgaria	Lulin Mts.	42.6826	23.0999	OR827938		L3	Bal06
Own data	Masp38	Morimus asper funereus	Bulgaria	Danube Plain, Gulyantsi Town	43.6916	24.7005	OR827939		L3	Bal05		Ser_09-Serbia, Mor_23-Croatia, Zara, Velebit Mts
Own data	Masp39	Morimus asper funereus	Bulgaria	W Stara planina Mts., Gorni Lom vill.	43.4325	22.7419	OR827940	OR844482	Lb/HgA	Bal20	MoriTS2(1a)	Solano_Mor_14-Montenegro, Mojkovac, Sinjajevina Mts
Own data	Masp40	Morimus asper funereus	Bulgaria	W Stara planina Mts., Milanovo vill.	43.1391	23.412	OR827941		L3	Bal06
Own data	Masp41	Morimus asper funereus	Bulgaria	W Stara planina Mts., Chuprene vill.	43.4874	22.6154	OR827942	OR844483	Lb/HgA	Bal21	MoriTS2(1a)
Own data	Masp42	Morimus asper funereus	Bulgaria	W Stara planina Mts., Gorni Lom vill.	43.4302	22.7179	OR827943		Lb/HgA	Bal20		Solano_Mor_14-Montenegro, Mojkovac, Sinjajevina Mts
Own data	Masp43	Morimus asper funereus	Bulgaria	Danube Plain, Dabovan vill.	43.6985	24.6581	OR827944		L3	Bal05		Ser_09-Serbia, Mor_23-Croatia, Zara, Velebit Mts
Own data	Masp44	Morimus asper funereus	Bulgaria	Pirin Mts., foothills, Stara Kresna vill., Sheitan dere place	41.7596	23.1553	OR827945		L3	Bal05		Ser_09-Serbia, Mor_23-Croatia, Zara, Velebit Mts
Own data	Masp45	Morimus asper funereus	Bulgaria	Rila Mts., Treshtenik Place	42.046	23.6718	OR827946		L3	Bal07		Ser_12 - Serbia
Own data	Masp46	Morimus asper funereus	Bulgaria	E Stara Plania Mts., Karandila Hut	42.717	26.3775	OR827947		L3	Bal05		Ser_09-Serbia, Mor_23-Croatia, Zara, Velebit Mts
Own data	Masp48	Morimus asper funereus	Bulgaria	E Stara Plania Mts., Ichera vill.	42.7453	26.4366	OR827948		L3	Bal05		Ser_09-Serbia, Mor_23-Croatia, Zara, Velebit Mts
Own data	Masp50	Morimus asper funereus	Bulgaria	W Stara planina Mts., Svidnia vill.	42.9595	23.3013	OR827949		L3	Bal06
Own data	Masp51	Morimus asper funereus	Bulgaria	Osogovo Mts., Trite buki Hut	42.1825	22.6218	OR827950		L3	Bal07		Ser_12 - Serbia
Own data	Masp52	Morimus asper funereus	Bulgaria	W Rhodope Mts., Shiroka laka vill.	41.7076	24.5451	OR827951		L3	Bal05		Ser_09-Serbia, Mor_23-Croatia, Zara, Velebit Mts
Own data	Masp53	Morimus asper funereus	Bulgaria	Danube, Belene Isl.	43.6699	25.1579	OR827952		L3	Bal05		Ser_09-Serbia, Mor_23-Croatia, Zara, Velebit Mts
Own data	Masp56	Morimus asper funereus	Bulgaria	Maleshevska Mts., Gorna Breznitsa vill.	41.7434	23.0921	OR827953		L3	Bal06
Own data	Masp57	Morimus asper funereus	Bulgaria	Predbalkan, Krasno Gradishte vill.	43.1809	25.2152	OR827954		L3	Bal05		Ser_09-Serbia, Mor_23-Croatia, Zara, Velebit Mts
Own data	Masp58	Morimus orientalis	Bulgaria	Strandzha Mts., Kosti vill., Silkosiya Nature Reserve	42.0893	27.7487	OR827955	OR844484	Str	Bal23	MoriTS2(1a)
Own data	Masp59	Morimus asper funereus	Bulgaria	C Stara planina Mts., Kirchevo vill.	43.0254	24.3694	OR827956		L3	Bal05		Ser_09-Serbia, Mor_23-Croatia, Zara, Velebit Mts
Own data	Masp60	Morimus asper funereus	Bulgaria	Sakar Mts., Balgarska polyana vill.	42.0611	26.2672	OR827957		L3	Bal15
Own data	Masp61	Morimus asper funereus	Bulgaria	Konyavska Mts., Gorna Koznitsa vill.	42.337	22.9015	OR827958		L3	Bal06
Own data	Masp62	Morimus asper funereus	Bulgaria	Konyavska Mts., Ugliartsi vill.	42.3649	22.9118	OR827959		L3	Bal06
Own data	Masp63	Morimus asper funereus	Bulgaria	C Stara planina Mts., Vasiliovo vill.	42.8754	24.3714	OR827960		L3	Bal16
Own data	Masp64	Morimus asper funereus	Bulgaria	Pirin Mts., Pirin vill.	41.5509	23.5646	OR827961		L3	Bal07		Ser_12 - Serbia
Own data	Masp65	Morimus orientalis	Bulgaria	Strandzha Mts., Slivarovo vill.	41.9786	27.713	OR827962	OR844485	Str	Bal24	MoriTS2(1a)
Own data	Masp66	Morimus asper funereus	Greece	Falakro Mts., Livadero vill.	41.305	24.2147	OR827963		L3	Bal17
Own data	Masp67	Morimus asper funereus	Greece	Falakro Mts., Livadero vill.	41.3191	24.2102	OR827964		L3	Bal05		Ser_09-Serbia, Mor_23-Croatia, Zara, Velebit Mts
Own data	Masp68	Morimus asper funereus	Greece	Menoikio Mt., Mikropoli vill.	41.1851	23.8033	OR827965		L3	Bal05		Ser_09-Serbia, Mor_23-Croatia, Zara, Velebit Mts
Own data	Masp69	Morimus asper funereus	Greece	Rhodope Mts., Skaloti vill.	41.428	24.2864	OR827966	OR844486	L3	Bal18	MoriTS2(1a)
Own data	Masp70	Morimus asper funereus	Greece	Pangaion Mt.	40.9129	24.1074	OR827967	OR844487	L3	Bal05	MoriTS2(1a)	Ser_09-Serbia, Mor_23-Croatia, Zara, Velebit Mts
Own data	Masp71	Morimus asper funereus	Greece	Pangaion Mt.	40.9081	24.1267	OR827968		L3	Bal05		Ser_09-Serbia, Mor_23-Croatia, Zara, Velebit Mts
GenBank (Solano et al. 2013)	M_02	Morimus asper s.l.	Italy				KC592216	KC592203		Mor_01	MoriTS2(2b)
GenBank (Solano et al. 2013)	M_03	Morimus asper s.l.	Italy				KC592217	KC592204		Mor_02	MoriTS2(1b)
GenBank (Solano et al. 2013)	M_01	Morimus asper s.l.	Italy				KC592218	KC592193		Mor_03	MoriTS2(1b)
GenBank (Solano et al. 2013)	M_05	Morimus asper s.l.	Italy				KC592219	KC592206		Mor_04	MoriTS2(1b)
GenBank (Solano et al. 2013)	M_06	Morimus asper s.l.	Italy				KC592220	KC592207		Mor_05	MoriTS2(1b)
GenBank (Solano et al. 2013)	M_07	Morimus asper s.l.	Italy				KC592221	KC592208		Mor_06	MoriTS2(1b)
GenBank (Solano et al. 2013)	M_54	Morimus asper s.l.	Turkey				KC592222	KC592162		Mor_07	Mor ITS2 (2a)
GenBank (Solano et al. 2013)	M_62	Morimus asper s.l.	Turkey				KC592223	KC592160		Mor_08	Mor ITS2 (2a)
GenBank (Solano et al. 2013)	M_59	Morimus asper s.l.	Turkey				KC592224			Mor_09
GenBank (Solano et al. 2013)	M_56	Morimus asper s.l.	Turkey				KC592225			Mor_10
GenBank (Solano et al. 2013)	M_52	Morimus asper s.l.	Croatia				KC592226	KC592182		Mor_11	MoriTS2(1a)
GenBank (Solano et al. 2013)	M_23	Morimus asper s.l.	Slovenia				KC592227	KC592187		Mor_12	MoriTS2(4b)
GenBank (Solano et al. 2013)	M_47	Morimus asper s.l.	Croatia				KC592228	KC592180		Mor_13	MoriTS2(7b)
GenBank (Solano et al. 2013)	M_44	Morimus asper s.l.	Montenegro				KC592229	KC592178		Mor_14	MoriTS2(1b)
GenBank (Solano et al. 2013)	M_42	Morimus asper s.l.	Montenegro				KC592230	KC592176		Mor_15	MoriTS2(1b)
GenBank (Solano et al. 2013)	M_41	Morimus asper s.l.	Montenegro				KC592231	KC592175		Mor_16	MoriTS2(1b)
GenBank (Solano et al. 2013)	M_40	Morimus asper s.l.	Montenegro				KC592232	KC592174		Mor_17	MoriTS2(6b)
GenBank (Solano et al. 2013)	M_34	Morimus asper s.l.	Montenegro				KC592233	KC592168		Mor_18	MoriTS2(1b)
GenBank (Solano et al. 2013)	M_35	Morimus asper s.l.	Montenegro				KC592234	KC592169		Mor_19	MoriTS2(1b)
GenBank (Solano et al. 2013)	M_33	Morimus asper s.l.	Montenegro				KC592235	KC592167		Mor_20	MoriTS2(1b)
GenBank (Solano et al. 2013)	M_32	Morimus asper s.l.	Montenegro				KC592236	KC592166		Mor_21	MoriTS2(1b)
GenBank (Solano et al. 2013)	M_31	Morimus asper s.l.	Montenegro				KC592237	KC592165		Mor_22	MoriTS2(1b)
GenBank (Solano et al. 2013)	M_21	Morimus asper s.l.	Croatia				KC592238	KC592186		Mor_23	MoriTS2(1a)
GenBank (Solano et al. 2013)	M_38	Morimus asper s.l.	Montenegro				KC592239	KC592172		Mor_24	MoriTS2(1b)
GenBank (Solano et al. 2013)	M_37	Morimus asper s.l.	Montenegro				KC592240	KC592171		Mor_25	MoriTS2(1b)
GenBank (Solano et al. 2013)	M_24	Morimus asper s.l.	Slovenia				KC592241	KC592188		Mor_26	MoriTS2(1b)
GenBank (Solano et al. 2013)	M_22	Morimus asper s.l.	Croatia				KC592242			Mor_27
GenBank (Solano et al. 2013)	M_19	Morimus asper s.l.	Croatia				KC592243	KC592184		Mor_28	MoriTS2(1a)
GenBank (Solano et al. 2013)	M_18	Morimus asper s.l.	Croatia				KC592244	KC592183		Mor_29	MoriTS2(1a)
GenBank (Solano et al. 2013)	M_17	Morimus asper s.l.	Greece				KC592245	KC592202		Mor_30	Mor ITS2 (4a)
GenBank (Solano et al. 2013)	M_16	Morimus asper s.l.	Greece				KC592246	KC592201		Mor_31	Mor ITS2 (3a)
GenBank (Solano et al. 2013)	M_15	Morimus asper s.l.	Italy				KC592247	KC592200		Mor_32	MoriTS2(1b)
GenBank (Solano et al. 2013)	M_14	Morimus asper s.l.	Italy				KC592248			Mor_33
GenBank (Solano et al. 2013)	M_13	Morimus asper s.l.	Italy				KC592249	KC592199		Mor_34	MoriTS2(1b)
GenBank (Solano et al. 2013)	M_12	Morimus asper s.l.	Italy				KC592250	KC592209		Mor_35	MoriTS2(2b)
GenBank (Solano et al. 2013)	M_11	Morimus asper s.l.	Italy				KC592251	KC592197		Mor_36	MoriTS2(2b)
GenBank (Solano et al. 2013)	M_10	Morimus asper s.l.	Italy				KC592252	KC592196		Mor_37	MoriTS2(3b)
GenBank (Solano et al. 2013)	M_09	Morimus asper s.l.	Italy				KC592253	KC592195		Mor_38	MoriTS2(1b)
GenBank (Solano et al. 2013)	M_08	Morimus asper s.l.	Italy				KC592254	KC592194		Mor_39	MoriTS2(1b)
GenBank (Solano et al. 2013)	M_04	Morimus asper s.l.	Italy					KC592205			MoriTS2(1b)
GenBank (Solano et al. 2013)	M_20	Morimus asper s.l.	Croatia					KC592185			MoriTS2(1a)
GenBank (Solano et al. 2013)	M_25	Morimus asper s.l.	Slovenia					KC592189			MoriTS2(1b)
GenBank (Solano et al. 2013)	M_26	Morimus asper s.l.	Slovenia					KC592210			Mor ITS2 (1a)/(1b)
GenBank (Solano et al. 2013)	M_27	Morimus asper s.l.	Slovenia					KC592190			MoriTS2(1b)
GenBank (Solano et al. 2013)	M_28	Morimus asper s.l.	Slovenia					KC592191			MoriTS2(1a)
GenBank (Solano et al. 2013)	M_29	Morimus asper s.l.	Slovenia					KC592192			MoriTS2(1b)
GenBank (Solano et al. 2013)	M_36	Morimus asper s.l.	Montenegro					KC592170			MoriTS2(5b)
GenBank (Solano et al. 2013)	M_39	Morimus asper s.l.	Montenegro					KC592173			MoriTS2(1b)
GenBank (Solano et al. 2013)	M_43	Morimus asper s.l.	Montenegro					KC592177			MoriTS2(1b)
GenBank (Solano et al. 2013)	M_45	Morimus asper s.l.	Montenegro					KC592179			MoriTS2(1b)
GenBank (Solano et al. 2013)	M_48	Morimus asper s.l.	Croatia					KC592181			MoriTS2(1b)
GenBank (Solano et al. 2013)	M_49	Morimus asper s.l.	Croatia					KC592211			Mor ITS2 (1a)/(1b)
GenBank (Solano et al. 2013)	M_50	Morimus asper s.l.	Croatia					KC592212			Mor ITS2 (1a)/(1b)
GenBank (Solano et al. 2013)	M_51	Morimus asper s.l.	Croatia					KC592213			Mor ITS2 (1a)/(1b)
GenBank (Solano et al. 2013)	M_53	Morimus asper s.l.	Croatia					KC592214			Mor ITS2 (1a)/(1b)
GenBank (Solano et al. 2013)	M_55	Morimus asper s.l.	Turkey					KC592163			Mor ITS2 (2a)
GenBank (Solano et al. 2013)	M_57	Morimus asper s.l.	Turkey					KC592164			Mor ITS2 (2a)
GenBank (Solano et al. 2013)	M_65	Morimus asper s.l.	Turkey					KC592161			Mor ITS2 (2a)
GenBank (Solano et al. 2013)	M_67	Morimus asper s.l.	Italy					KC592198			Mor ITS2 (1b)
GenBank (Solano et al. 2013)	M_68	Morimus asper s.l.	Turkey					KC592159			Mor ITS2 (5a)
GenBank (Solano et al. 2013)	M_69	Morimus asper s.l.	Iran					KC592215			Mor ITS2 (1b)
GenBank (Gojković et al. 2022)	B164	Morimus asper s.l.	Serbia				MZ569340	MZ570421		Ser_01	Mor-ITS2-1a
GenBank (Gojković et al. 2022)	B132	Morimus asper s.l.	Serbia				MZ569324	MZ570409		Ser_02	Mor-ITS2-1a
GenBank (Gojković et al. 2022)	B169	Morimus asper s.l.	Serbia				MZ569346			Ser_03
GenBank (Gojković et al. 2022)	B144	Morimus asper s.l.	Serbia				MZ569335	MZ570417		Ser_04	Mor-ITS2-1a
GenBank (Gojković et al. 2022)	B166	Morimus asper s.l.	Serbia				MZ569343	MZ570423		Ser_05	Mor-ITS2-1a
GenBank (Gojković et al. 2022)	B046	Morimus asper s.l.	Serbia				MZ569317	MZ570403		Ser_06	Mor-ITS2-1a
GenBank (Gojković et al. 2022)	B047	Morimus asper s.l.	Serbia				MZ569318	MZ570404		Ser_07	Mor-ITS2-1a
GenBank (Gojković et al. 2022)	B002	Morimus asper s.l.	Serbia				MZ569316			Ser_08
GenBank (Gojković et al. 2022)	B049	Morimus asper s.l.	Serbia				MZ569320	MZ570406		Ser_09	Mor-ITS2-1a
GenBank (Gojković et al. 2022)	B163	Morimus asper s.l.	Serbia				MZ569340			Ser_10
GenBank (Gojković et al. 2022)	B182	Morimus asper s.l.	Serbia				MZ569358			Ser_11
GenBank (Gojković et al. 2022)	B183	Morimus asper s.l.	Serbia				MZ569359			Ser_12
GenBank (Gojković et al. 2022)	B142	Morimus asper s.l.	Serbia				MZ569333			Ser_13
GenBank (Gojković et al. 2022)	B181	Morimus asper s.l.	Serbia				MZ569357			Ser_14
GenBank (Gojković et al. 2022)	B050	Morimus asper s.l.	Serbia				MZ569321	MZ570407		Ser_15	Mor-ITS2-1a
GenBank (Gojković et al. 2022)	B170	Morimus asper s.l.	Serbia					MZ570424			Mor-ITS2-1a
GenBank (Gojković et al. 2022)	B171	Morimus asper s.l.	Serbia					MZ570425			Mor-ITS2-1a
GenBank (Gojković et al. 2022)	B048	Morimus asper s.l.	Serbia					MZ570405			Mor-ITS2-1a
GenBank (Gojković et al. 2022)	B133	Morimus asper s.l.	Serbia					MZ570410			Mor-ITS2-1a
GenBank (Gojković et al. 2022)	B134	Morimus asper s.l.	Serbia					MZ570411			Mor-ITS2-1a
GenBank (Gojković et al. 2022)	B135	Morimus asper s.l.	Serbia					MZ570412			Mor-ITS2-1a
GenBank (Gojković et al. 2022)	B136	Morimus asper s.l.	Serbia					MZ570413			Mor-ITS2-1a
GenBank (Gojković et al. 2022)	B137	Morimus asper s.l.	Serbia					MZ570414			Mor-ITS2-1a
GenBank (Gojković et al. 2022)	B140	Morimus asper s.l.	Serbia					MZ570415			Mor-ITS2-1a
GenBank (Gojković et al. 2022)	B141	Morimus asper s.l.	Serbia					MZ570416			Mor-ITS2-1a
GenBank (Gojković et al. 2022)	B145	Morimus asper s.l.	Serbia					MZ570418			Mor-ITS2-1a
GenBank (Gojković et al. 2022)	B146	Morimus asper s.l.	Serbia					MZ570419			Mor-ITS2-1a
GenBank (Gojković et al. 2022)	B147	Morimus asper s.l.	Serbia					MZ570420			Mor-ITS2-1a
GenBank (Gojković et al. 2022)	B165	Morimus asper s.l.	Serbia					MZ570422			Mor-ITS2-1a
GenBank (Gojković et al. 2022)	B130	Morimus asper s.l.	Serbia					MZ570408			Mor-ITS2-1a
